# Supplementary material for: Enhancing the Accuracy of Measuring DEP Force Applied on Cells by Considering the Friction Effect
Source: Biosensors (Basel). 2023 May 12;13(5):540. doi: 10.3390/bios13050540 (PMC10216049; doi:10.3390/bios13050540)
Supplement: Supplementary file 1 [file biosensors-13-00540-s001.zip]

Archive with 1 entries (1 files):
- biosensors-2318268-supplementary.pdf
